# Supplementary material for: Voluntary Wheel Running in Old C57BL/6 Mice Reduces Age-Related Inflammation in the Colon but Not in the Brain
Source: Cells. 2022 Feb 6;11(3):566. doi: 10.3390/cells11030566 (PMC8834481; doi:10.3390/cells11030566)
Supplement: Supplementary file 1 [file cells-11-00566-s001.zip]

Archive with 1 entries (1 files):
- cells-1429880-supplementary.pdf
